# Supplementary material for: Oral Anticoagulant Use and Appropriateness in Elderly Patients with Atrial Fibrillation in Complex Clinical Conditions: ACONVENIENCE Study
Source: J Clin Med. 2022 Dec 14;11(24):7423. doi: 10.3390/jcm11247423 (PMC9781896; doi:10.3390/jcm11247423)
Supplement: Supplementary file 1 [file jcm-11-07423-s001.zip]

Archive with 2 entries (2 files):
- Supp. Table S1_Detailed panelists responsesAG.pdf
- Supplementary Figure S1_v1.0.pdf
